# Supplementary material for: Increasing MinD’s Membrane Affinity Yields Standing Wave Oscillations and Functional Gradients on Flat Membranes
Source: ACS Synth Biol. 2021 Apr 21;10(5):939–49. doi: 10.1021/acssynbio.0c00604 (PMC8155659; doi:10.1021/acssynbio.0c00604)
Supplement: Supplementary file 6 — sb0c00604_si_006.zip [file sb0c00604_si_006.zip]

Archive with 8 entries (8 files):
- pET28a-eGFP-MinD-2xMTS.gb
- __MACOSX/._pET28a-eGFP-MinD-2xMTS.gb
- pET28a-eGFP-MinD-Ins3.gb
- __MACOSX/._pET28a-eGFP-MinD-Ins3.gb
- pET28a-MinD-2xMTS_MinE.gb
- __MACOSX/._pET28a-MinD-2xMTS_MinE.gb
- pET28a-MinD-Ins3_MinE.gb
- __MACOSX/._pET28a-MinD-Ins3_MinE.gb
