# Supplementary material for: Increasing MinD’s Membrane Affinity Yields Standing Wave Oscillations and Functional Gradients on Flat Membranes
Source: ACS Synth Biol. 2021 Apr 21;10(5):939–49. doi: 10.1021/acssynbio.0c00604 (PMC8155659; doi:10.1021/acssynbio.0c00604)
Supplement: Supplementary file 6 — sb0c00604_si_006.zip [file sb0c00604_si_006.zip › pET28a-eGFP-MinD-2xMTS.gb]

LOCUS       Exported                6934 bp ds-DNA     circular SYN 10-MAR-2021
DEFINITION  synthetic circular DNA
ACCESSION   .
VERSION     .
KEYWORDS    .
SOURCE      synthetic DNA construct
  ORGANISM  synthetic DNA construct
REFERENCE   1  (bases 1 to 6934)
  AUTHORS   .
  TITLE     Direct Submission
  JOURNAL   Exported Wednesday, Mar 10, 2021 from SnapGene 5.2.4
            https://www.snapgene.com
COMMENT     LOCUS       pET-28 a (+)	5369 bp	DNA	SYN	17-Apr-2014
            DEFINITION  pET-28 a (+)
            ACCESSION    
            KEYWORDS    
            SOURCE    
              ORGANISM  other sequences; artificial sequences; vectors.
FEATURES             Location/Qualifiers
     source          1..6934
                     /organism="synthetic DNA construct"
                     /label=pET28a-MinD-EGFP
     terminator      complement(1..129)
                     /label=terminator 1
     misc_feature    69..87
                     /label=T7_Terminal_primer
                     /note="T7_Terminal_primer"
     misc_feature    complement(140..157)
                     /label=6xHis
                     /note="6xHis"
     misc_feature    complement(179..1042)
                     /label=MinD
                     /note="MinD"
     misc_feature    182..226
                     /label=MTS
                     /note="MTS"
     misc_feature    complement(236..280)
                     /label=MTS
                     /note="MTS"
     misc_feature    797..812
                     /label=Seq.Primer
                     /note="Seq.Primer"
     misc_feature    895..1184
                     /label=misc_feature 1
     misc_feature    1043..1048
                     /label=Linker
                     /note="Linker"
     misc_feature    complement(1049..1762)
                     /label=EGFP
                     /note="EGFP"
     misc_feature    1763..1834
                     /label=Linker
                     /note="Linker"
     misc_feature    complement(1772..1804)
                     /label=T7_gene10_leader
                     /note="T7_gene10_leader"
     misc_feature    complement(1772..1804)
                     /label=T7_leader
                     /note="T7_leader"
     misc_feature    complement(1787..1805)
                     /label=Xpress_fwd_primer
                     /note="Xpress_fwd_primer"
     misc_feature    1808..1825
                     /label=Thrombin Cleavage site
                     /note="Thrombin Cleavage site"
     misc_feature    1835..1852
                     /label=6x HIS Tag
                     /note="6x HIS Tag"
     misc_feature    complement(1872..1888)
                     /label=T7_transl_en_RBS
                     /note="T7_transl_en_RBS"
     misc_feature    complement(1906..1933)
                     /label=lacO
                     /note="lacO"
     promoter        complement(1933..1951)
                     /label=T7_promoter
                     /note="T7_promoter"
     gene            complement(1983..2246)
                     /label=tet
                     /note="tet(564-300)"
     misc_feature    complement(2035..2054)
                     /label=pBRrevBam_primer
                     /note="pBRrevBam_primer"
     misc_feature    2329..3420
                     /label=lacI
                     /note="lacI"
     gene            complement(3479..3754)
                     /label=tet
                     /note="tet(852-576)"
     misc_feature    4229..4420
                     /label=ROP
                     /note="ROP"
     misc_feature    complement(4414..4436)
                     /label=pGEX_3_primer
                     /note="pGEX_3_primer"
     rep_origin      complement(4835..5454)
                     /direction=LEFT
                     /label=pBR322_origin
                     /note="pBR322_origin"
     gene            5560..6375
                     /label=KanR2
                     /note="KanR2"
     rep_origin      complement(6600..6906)
                     /direction=LEFT
                     /label=f1_origin
                     /note="f1_origin"
ORIGIN
        1 atccggatat agttcctcct ttcagcaaaa aacccctcaa gacccgttta gaggccccaa
       61 ggggttatgc tagttattgc tcagcggtgg cagcagccaa ctcagcttcc tttcgggctt
      121 tgttagcagc cggatctcag tggtggtggt ggtggtgctc gagtgcggcc gcaagctttt
      181 atcctccgaa caagcgtttg aggaagcctt tcttctcttc ttcaatagat ccacctcctc
      241 cgaacaagcg tttgaggaag cctttcttct cttcttcaat gaagcggaaa ggacgttctt
      301 ctcccaacag acgttctacg gtatctgcgt aggctttacc cgcatcggcg ttaatgtcga
      361 gaatgaccgg ttcaccctgg ttagaggcgc gcaatactga ttgatcctct gggatcacgc
      421 cgacgagttt gatgcgcagg atctccagca catcttccat gctcagcatg tcacctctgc
      481 ttacgcggcc tgggttatag cgcgttaaca gcaggtgctc tttaataggc tcttcgccat
      541 tttctgcgcg gcgtgatttc gacgccagaa tgcctaaaat acggtcagag tcgcgtactg
      601 aggagacttc cgggttggtg gtaataatgg cttcgtctgc aaaatagagt gccattaacg
      661 caccggtttc aatccctgcc ggggagtcac aaacgataaa ttcaaaatcc atcgctttca
      721 gatcatcaag aactttggcg accccttcac gggtgagggc atctttatcg cgtgtttgcg
      781 atgccggcag aatatagaga ttttcagtac gcttatcttt aattaacgcc tgatttagcg
      841 ttgcatcgcc ctgaatgacg ttgacgaaat cgtaaacgac ccggcgttca caacccataa
      901 tcaggtcgag attacgcagg ccgatatcaa aatctatcac gacagttttc tttcccttct
      961 gggccaaacc agtggcgatg gccgcgctgg aggttgtctt accaacaccc cctttgcccg
     1021 aagtaacaac aataatgcgt gcgaattcct tgtacagctc gtccatgccg agagtgatcc
     1081 cggcggcggt cacgaactcc agcaggacca tgtgatcgcg cttctcgttg gggtctttgc
     1141 tcagggcgga ctgggtgctc aggtagtggt tgtcgggcag cagcacgggg ccgtcgccga
     1201 tgggggtgtt ctgctggtag tggtcggcga gctgcacgct gccgtcctcg atgttgtggc
     1261 ggatcttgaa gttcaccttg atgccgttct tctgcttgtc ggccatgata tagacgttgt
     1321 ggctgttgta gttgtactcc agcttgtgcc ccaggatgtt gccgtcctcc ttgaagtcga
     1381 tgcccttcag ctcgatgcgg ttcaccaggg tgtcgccctc gaacttcacc tcggcgcggg
     1441 tcttgtagtt gccgtcgtcc ttgaagaaga tggtgcgctc ctggacgtag ccttcgggca
     1501 tggcggactt gaagaagtcg tgctgcttca tgtggtcggg gtagcggctg aagcactgca
     1561 cgccgtaggt cagggtggtc acgagggtgg gccagggcac gggcagcttg ccggtggtgc
     1621 agatgaactt cagggtcagc ttgccgtagg tggcatcgcc ctcgccctcg ccggacacgc
     1681 tgaacttgtg gccgtttacg tcgccgtcca gctcgaccag gatgggcacc accccggtga
     1741 acagctcctc gcccttgctc acggatccgc gacccatttg ctgtccacca gtcatgctag
     1801 ccatatggct gccgcgcggc accaggccgc tgctgtgatg atgatgatga tggctgctgc
     1861 ccatggtata tctccttctt aaagttaaac aaaattattt ctagagggga attgttatcc
     1921 gctcacaatt cccctatagt gagtcgtatt aatttcgcgg gatcgagatc tcgatcctct
     1981 acgccggacg catcgtggcc ggcatcaccg gcgccacagg tgcggttgct ggcgcctata
     2041 tcgccgacat caccgatggg gaagatcggg ctcgccactt cgggctcatg agcgcttgtt
     2101 tcggcgtggg tatggtggca ggccccgtgg ccgggggact gttgggcgcc atctccttgc
     2161 atgcaccatt ccttgcggcg gcggtgctca acggcctcaa cctactactg ggctgcttcc
     2221 taatgcagga gtcgcataag ggagagcgtc gagatcccgg acaccatcga atggcgcaaa
     2281 acctttcgcg gtatggcatg atagcgcccg gaagagagtc aattcagggt ggtgaatgtg
     2341 aaaccagtaa cgttatacga tgtcgcagag tatgccggtg tctcttatca gaccgtttcc
     2401 cgcgtggtga accaggccag ccacgtttct gcgaaaacgc gggaaaaagt ggaagcggcg
     2461 atggcggagc tgaattacat tcccaaccgc gtggcacaac aactggcggg caaacagtcg
     2521 ttgctgattg gcgttgccac ctccagtctg gccctgcacg cgccgtcgca aattgtcgcg
     2581 gcgattaaat ctcgcgccga tcaactgggt gccagcgtgg tggtgtcgat ggtagaacga
     2641 agcggcgtcg aagcctgtaa agcggcggtg cacaatcttc tcgcgcaacg cgtcagtggg
     2701 ctgatcatta actatccgct ggatgaccag gatgccattg ctgtggaagc tgcctgcact
     2761 aatgttccgg cgttatttct tgatgtctct gaccagacac ccatcaacag tattattttc
     2821 tcccatgaag acggtacgcg actgggcgtg gagcatctgg tcgcattggg tcaccagcaa
     2881 atcgcgctgt tagcgggccc attaagttct gtctcggcgc gtctgcgtct ggctggctgg
     2941 cataaatatc tcactcgcaa tcaaattcag ccgatagcgg aacgggaagg cgactggagt
     3001 gccatgtccg gttttcaaca aaccatgcaa atgctgaatg agggcatcgt tcccactgcg
     3061 atgctggttg ccaacgatca gatggcgctg ggcgcaatgc gcgccattac cgagtccggg
     3121 ctgcgcgttg gtgcggatat ctcggtagtg ggatacgacg ataccgaaga cagctcatgt
     3181 tatatcccgc cgttaaccac catcaaacag gattttcgcc tgctggggca aaccagcgtg
     3241 gaccgcttgc tgcaactctc tcagggccag gcggtgaagg gcaatcagct gttgcccgtc
     3301 tcactggtga aaagaaaaac caccctggcg cccaatacgc aaaccgcctc tccccgcgcg
     3361 ttggccgatt cattaatgca gctggcacga caggtttccc gactggaaag cgggcagtga
     3421 gcgcaacgca attaatgtaa gttagctcac tcattaggca ccgggatctc gaccgatgcc
     3481 cttgagagcc ttcaacccag tcagctcctt ccggtgggcg cggggcatga ctatcgtcgc
     3541 cgcacttatg actgtcttct ttatcatgca actcgtagga caggtgccgg cagcgctctg
     3601 ggtcattttc ggcgaggacc gctttcgctg gagcgcgacg atgatcggcc tgtcgcttgc
     3661 ggtattcgga atcttgcacg ccctcgctca agccttcgtc actggtcccg ccaccaaacg
     3721 tttcggcgag aagcaggcca ttatcgccgg catggcggcc ccacgggtgc gcatgatcgt
     3781 gctcctgtcg ttgaggaccc ggctaggctg gcggggttgc cttactggtt agcagaatga
     3841 atcaccgata cgcgagcgaa cgtgaagcga ctgctgctgc aaaacgtctg cgacctgagc
     3901 aacaacatga atggtcttcg gtttccgtgt ttcgtaaagt ctggaaacgc ggaagtcagc
     3961 gccctgcacc attatgttcc ggatctgcat cgcaggatgc tgctggctac cctgtggaac
     4021 acctacatct gtattaacga agcgctggca ttgaccctga gtgatttttc tctggtcccg
     4081 ccgcatccat accgccagtt gtttaccctc acaacgttcc agtaaccggg catgttcatc
     4141 atcagtaacc cgtatcgtga gcatcctctc tcgtttcatc ggtatcatta cccccatgaa
     4201 cagaaatccc ccttacacgg aggcatcagt gaccaaacag gaaaaaaccg cccttaacat
     4261 ggcccgcttt atcagaagcc agacattaac gcttctggag aaactcaacg agctggacgc
     4321 ggatgaacag gcagacatct gtgaatcgct tcacgaccac gctgatgagc tttaccgcag
     4381 ctgcctcgcg cgtttcggtg atgacggtga aaacctctga cacatgcagc tcccggagac
     4441 ggtcacagct tgtctgtaag cggatgccgg gagcagacaa gcccgtcagg gcgcgtcagc
     4501 gggtgttggc gggtgtcggg gcgcagccat gacccagtca cgtagcgata gcggagtgta
     4561 tactggctta actatgcggc atcagagcag attgtactga gagtgcacca tatatgcggt
     4621 gtgaaatacc gcacagatgc gtaaggagaa aataccgcat caggcgctct tccgcttcct
     4681 cgctcactga ctcgctgcgc tcggtcgttc ggctgcggcg agcggtatca gctcactcaa
     4741 aggcggtaat acggttatcc acagaatcag gggataacgc aggaaagaac atgtgagcaa
     4801 aaggccagca aaaggccagg aaccgtaaaa aggccgcgtt gctggcgttt ttccataggc
     4861 tccgcccccc tgacgagcat cacaaaaatc gacgctcaag tcagaggtgg cgaaacccga
     4921 caggactata aagataccag gcgtttcccc ctggaagctc cctcgtgcgc tctcctgttc
     4981 cgaccctgcc gcttaccgga tacctgtccg cctttctccc ttcgggaagc gtggcgcttt
     5041 ctcatagctc acgctgtagg tatctcagtt cggtgtaggt cgttcgctcc aagctgggct
     5101 gtgtgcacga accccccgtt cagcccgacc gctgcgcctt atccggtaac tatcgtcttg
     5161 agtccaaccc ggtaagacac gacttatcgc cactggcagc agccactggt aacaggatta
     5221 gcagagcgag gtatgtaggc ggtgctacag agttcttgaa gtggtggcct aactacggct
     5281 acactagaag gacagtattt ggtatctgcg ctctgctgaa gccagttacc ttcggaaaaa
     5341 gagttggtag ctcttgatcc ggcaaacaaa ccaccgctgg tagcggtggt ttttttgttt
     5401 gcaagcagca gattacgcgc agaaaaaaag gatctcaaga agatcctttg atcttttcta
     5461 cggggtctga cgctcagtgg aacgaaaact cacgttaagg gattttggtc atgaacaata
     5521 aaactgtctg cttacataaa cagtaataca aggggtgtta tgagccatat tcaacgggaa
     5581 acgtcttgct ctaggccgcg attaaattcc aacatggatg ctgatttata tgggtataaa
     5641 tgggctcgcg ataatgtcgg gcaatcaggt gcgacaatct atcgattgta tgggaagccc
     5701 gatgcgccag agttgtttct gaaacatggc aaaggtagcg ttgccaatga tgttacagat
     5761 gagatggtca gactaaactg gctgacggaa tttatgcctc ttccgaccat caagcatttt
     5821 atccgtactc ctgatgatgc atggttactc accactgcga tccccgggaa aacagcattc
     5881 caggtattag aagaatatcc tgattcaggt gaaaatattg ttgatgcgct ggcagtgttc
     5941 ctgcgccggt tgcattcgat tcctgtttgt aattgtcctt ttaacagcga tcgcgtattt
     6001 cgtctcgctc aggcgcaatc acgaatgaat aacggtttgg ttgatgcgag tgattttgat
     6061 gacgagcgta atggctggcc tgttgaacaa gtctggaaag aaatgcataa acttttgcca
     6121 ttctcaccgg attcagtcgt cactcatggt gatttctcac ttgataacct tatttttgac
     6181 gaggggaaat taataggttg tattgatgtt ggacgagtcg gaatcgcaga ccgataccag
     6241 gatcttgcca tcctatggaa ctgcctcggt gagttttctc cttcattaca gaaacggctt
     6301 tttcaaaaat atggtattga taatcctgat atgaataaat tgcagtttca tttgatgctc
     6361 gatgagtttt tctaagaatt aattcatgag cggatacata tttgaatgta tttagaaaaa
     6421 taaacaaata ggggttccgc gcacatttcc ccgaaaagtg ccacctgaaa ttgtaaacgt
     6481 taatattttg ttaaaattcg cgttaaattt ttgttaaatc agctcatttt ttaaccaata
     6541 ggccgaaatc ggcaaaatcc cttataaatc aaaagaatag accgagatag ggttgagtgt
     6601 tgttccagtt tggaacaaga gtccactatt aaagaacgtg gactccaacg tcaaagggcg
     6661 aaaaaccgtc tatcagggcg atggcccact acgtgaacca tcaccctaat caagtttttt
     6721 ggggtcgagg tgccgtaaag cactaaatcg gaaccctaaa gggagccccc gatttagagc
     6781 ttgacgggga aagccggcga acgtggcgag aaaggaaggg aagaaagcga aaggagcggg
     6841 cgctagggcg ctggcaagtg tagcggtcac gctgcgcgta accaccacac ccgccgcgct
     6901 taatgcgccg ctacagggcg cgtcccattc gcca
//
