# Supplementary material for: Increasing MinD’s Membrane Affinity Yields Standing Wave Oscillations and Functional Gradients on Flat Membranes
Source: ACS Synth Biol. 2021 Apr 21;10(5):939–49. doi: 10.1021/acssynbio.0c00604 (PMC8155659; doi:10.1021/acssynbio.0c00604)
Supplement: Supplementary file 6 — sb0c00604_si_006.zip [file sb0c00604_si_006.zip › pET28a-eGFP-MinD-Ins3.gb]

LOCUS       Exported                6889 bp ds-DNA     circular SYN 10-MAR-2021
DEFINITION  synthetic circular DNA
ACCESSION   .
VERSION     .
KEYWORDS    .
SOURCE      synthetic DNA construct
  ORGANISM  synthetic DNA construct
REFERENCE   1  (bases 1 to 6889)
  AUTHORS   .
  TITLE     Direct Submission
  JOURNAL   Exported Wednesday, Mar 10, 2021 from SnapGene 5.2.4
            https://www.snapgene.com
FEATURES             Location/Qualifiers
     source          1..6889
                     /organism="pET-28 a (+)"
                     /note="/dnas_title=pET28a-EGFP-MinD_EGFP-MinD Ins3"
     terminator      complement(1..129)
                     /label=T7_terminator
     terminator      complement(1..129)
                     /label=T7_terminator
     misc_feature    69..87
                     /label=T7_Terminal_primer
                     /note="T7_Terminal_primer"
     misc_feature    complement(140..157)
                     /label=6xHis
                     /note="6xHis"
     misc_feature    complement(179..997)
                     /label=MinD
                     /note="MinD"
     misc_feature    complement(179..235)
                     /label=MTS
                     /note="MTS"
     misc_feature    752..767
                     /label=Seq.Primer
                     /note="Seq.Primer"
     misc_feature    850..1139
     misc_feature    998..1003
                     /label=Linker
                     /note="Linker"
     misc_feature    complement(1004..1717)
                     /label=EGFP
                     /note="EGFP"
     misc_structure  1718..1789
                     /label=Linker
                     /note="Linker"
     misc_feature    complement(1727..1759)
                     /label=T7_gene10_leader
                     /note="T7_gene10_leader"
     misc_feature    complement(1727..1759)
                     /label=T7_leader
                     /note="T7_leader"
     misc_feature    complement(1742..1760)
                     /label=Xpress_fwd_primer
                     /note="Xpress_fwd_primer"
     misc_structure  1790..1807
                     /label=6xHis Tag
                     /note="6xHis Tag"
     misc_feature    complement(1827..1843)
                     /label=T7_transl_en_RBS
                     /note="T7_transl_en_RBS"
     misc_feature    complement(1861..1888)
                     /label=lacO
                     /note="lacO"
     promoter        complement(1888..1906)
                     /note="T7_promoter"
     gene            complement(1938..2201)
                     /gene="tet(564-300)"
                     /label=tet(564-300)
                     /note="tet(564-300)"
                     /note="/dnas_title=tet(564-300)"
     misc_feature    complement(1990..2009)
                     /label=pBRrevBam_primer
                     /note="pBRrevBam_primer"
     misc_feature    2284..3375
                     /label=lacI
                     /note="lacI"
     gene            complement(3434..3709)
                     /gene="tet(852-576)"
                     /label=tet(852-576)
                     /note="tet(852-576)"
                     /note="/dnas_title=tet(852-576)"
     misc_feature    4184..4375
                     /label=ROP
                     /note="ROP"
     misc_feature    complement(4369..4391)
                     /label=pGEX_3_primer
                     /note="pGEX_3_primer"
     rep_origin      complement(4790..5409)
                     /direction=LEFT
                     /label=pBR322_origin
                     /note="pBR322_origin"
     gene            5515..6330
                     /label=KanR2
                     /note="KanR2"
     rep_origin      complement(6555..6861)
                     /direction=LEFT
                     /label=f1_origin
                     /note="f1_origin"
ORIGIN
        1 atccggatat agttcctcct ttcagcaaaa aacccctcaa gacccgttta gaggccccaa
       61 ggggttatgc tagttattgc tcagcggtgg cagcagccaa ctcagcttcc tttcgggctt
      121 tgttagcagc cggatctcag tggtggtggt ggtggtgctc gagtgcggcc gcaagctttt
      181 atcctccgaa caagcgttta attttcgcga ggaagccttt cttctcttct tcaatgaagc
      241 ggaaaggacg ttcttctccc aacagacgtt ctacggtatc tgcgtaggct ttacccgcat
      301 cggcgttaat gtcgagaatg accggttcac cctggttaga ggcgcgcaat actgattgat
      361 cctctgggat cacgccgacg agtttgatgc gcaggatctc cagcacatct tccatgctca
      421 gcatgtcacc tctgcttacg cggcctgggt tatagcgcgt taacagcagg tgctctttaa
      481 taggctcttc gccattttct gcgcggcgtg atttcgacgc cagaatgcct aaaatacggt
      541 cagagtcgcg tactgaggag acttccgggt tggtggtaat aatggcttcg tctgcaaaat
      601 agagtgccat taacgcaccg gtttcaatcc ctgccgggga gtcacaaacg ataaattcaa
      661 aatccatcgc tttcagatca tcaagaactt tggcgacccc ttcacgggtg agggcatctt
      721 tatcgcgtgt ttgcgatgcc ggcagaatat agagattttc agtacgctta tctttaatta
      781 acgcctgatt tagcgttgca tcgccctgaa tgacgttgac gaaatcgtaa acgacccggc
      841 gttcacaacc cataatcagg tcgagattac gcaggccgat atcaaaatct atcacgacag
      901 ttttctttcc cttctgggcc aaaccagtgg cgatggccgc gctggaggtt gtcttaccaa
      961 cacccccttt gcccgaagta acaacaataa tgcgtgcgaa ttccttgtac agctcgtcca
     1021 tgccgagagt gatcccggcg gcggtcacga actccagcag gaccatgtga tcgcgcttct
     1081 cgttggggtc tttgctcagg gcggactggg tgctcaggta gtggttgtcg ggcagcagca
     1141 cggggccgtc gccgatgggg gtgttctgct ggtagtggtc ggcgagctgc acgctgccgt
     1201 cctcgatgtt gtggcggatc ttgaagttca ccttgatgcc gttcttctgc ttgtcggcca
     1261 tgatatagac gttgtggctg ttgtagttgt actccagctt gtgccccagg atgttgccgt
     1321 cctccttgaa gtcgatgccc ttcagctcga tgcggttcac cagggtgtcg ccctcgaact
     1381 tcacctcggc gcgggtcttg tagttgccgt cgtccttgaa gaagatggtg cgctcctgga
     1441 cgtagccttc gggcatggcg gacttgaaga agtcgtgctg cttcatgtgg tcggggtagc
     1501 ggctgaagca ctgcacgccg taggtcaggg tggtcacgag ggtgggccag ggcacgggca
     1561 gcttgccggt ggtgcagatg aacttcaggg tcagcttgcc gtaggtggca tcgccctcgc
     1621 cctcgccgga cacgctgaac ttgtggccgt ttacgtcgcc gtccagctcg accaggatgg
     1681 gcaccacccc ggtgaacagc tcctcgccct tgctcacgga tccgcgaccc atttgctgtc
     1741 caccagtcat gctagccata tggctgccgc gcggcaccag gccgctgctg tgatgatgat
     1801 gatgatggct gctgcccatg gtatatctcc ttcttaaagt taaacaaaat tatttctaga
     1861 ggggaattgt tatccgctca caattcccct atagtgagtc gtattaattt cgcgggatcg
     1921 agatctcgat cctctacgcc ggacgcatcg tggccggcat caccggcgcc acaggtgcgg
     1981 ttgctggcgc ctatatcgcc gacatcaccg atggggaaga tcgggctcgc cacttcgggc
     2041 tcatgagcgc ttgtttcggc gtgggtatgg tggcaggccc cgtggccggg ggactgttgg
     2101 gcgccatctc cttgcatgca ccattccttg cggcggcggt gctcaacggc ctcaacctac
     2161 tactgggctg cttcctaatg caggagtcgc ataagggaga gcgtcgagat cccggacacc
     2221 atcgaatggc gcaaaacctt tcgcggtatg gcatgatagc gcccggaaga gagtcaattc
     2281 agggtggtga atgtgaaacc agtaacgtta tacgatgtcg cagagtatgc cggtgtctct
     2341 tatcagaccg tttcccgcgt ggtgaaccag gccagccacg tttctgcgaa aacgcgggaa
     2401 aaagtggaag cggcgatggc ggagctgaat tacattccca accgcgtggc acaacaactg
     2461 gcgggcaaac agtcgttgct gattggcgtt gccacctcca gtctggccct gcacgcgccg
     2521 tcgcaaattg tcgcggcgat taaatctcgc gccgatcaac tgggtgccag cgtggtggtg
     2581 tcgatggtag aacgaagcgg cgtcgaagcc tgtaaagcgg cggtgcacaa tcttctcgcg
     2641 caacgcgtca gtgggctgat cattaactat ccgctggatg accaggatgc cattgctgtg
     2701 gaagctgcct gcactaatgt tccggcgtta tttcttgatg tctctgacca gacacccatc
     2761 aacagtatta ttttctccca tgaagacggt acgcgactgg gcgtggagca tctggtcgca
     2821 ttgggtcacc agcaaatcgc gctgttagcg ggcccattaa gttctgtctc ggcgcgtctg
     2881 cgtctggctg gctggcataa atatctcact cgcaatcaaa ttcagccgat agcggaacgg
     2941 gaaggcgact ggagtgccat gtccggtttt caacaaacca tgcaaatgct gaatgagggc
     3001 atcgttccca ctgcgatgct ggttgccaac gatcagatgg cgctgggcgc aatgcgcgcc
     3061 attaccgagt ccgggctgcg cgttggtgcg gatatctcgg tagtgggata cgacgatacc
     3121 gaagacagct catgttatat cccgccgtta accaccatca aacaggattt tcgcctgctg
     3181 gggcaaacca gcgtggaccg cttgctgcaa ctctctcagg gccaggcggt gaagggcaat
     3241 cagctgttgc ccgtctcact ggtgaaaaga aaaaccaccc tggcgcccaa tacgcaaacc
     3301 gcctctcccc gcgcgttggc cgattcatta atgcagctgg cacgacaggt ttcccgactg
     3361 gaaagcgggc agtgagcgca acgcaattaa tgtaagttag ctcactcatt aggcaccggg
     3421 atctcgaccg atgcccttga gagccttcaa cccagtcagc tccttccggt gggcgcgggg
     3481 catgactatc gtcgccgcac ttatgactgt cttctttatc atgcaactcg taggacaggt
     3541 gccggcagcg ctctgggtca ttttcggcga ggaccgcttt cgctggagcg cgacgatgat
     3601 cggcctgtcg cttgcggtat tcggaatctt gcacgccctc gctcaagcct tcgtcactgg
     3661 tcccgccacc aaacgtttcg gcgagaagca ggccattatc gccggcatgg cggccccacg
     3721 ggtgcgcatg atcgtgctcc tgtcgttgag gacccggcta ggctggcggg gttgccttac
     3781 tggttagcag aatgaatcac cgatacgcga gcgaacgtga agcgactgct gctgcaaaac
     3841 gtctgcgacc tgagcaacaa catgaatggt cttcggtttc cgtgtttcgt aaagtctgga
     3901 aacgcggaag tcagcgccct gcaccattat gttccggatc tgcatcgcag gatgctgctg
     3961 gctaccctgt ggaacaccta catctgtatt aacgaagcgc tggcattgac cctgagtgat
     4021 ttttctctgg tcccgccgca tccataccgc cagttgttta ccctcacaac gttccagtaa
     4081 ccgggcatgt tcatcatcag taacccgtat cgtgagcatc ctctctcgtt tcatcggtat
     4141 cattaccccc atgaacagaa atccccctta cacggaggca tcagtgacca aacaggaaaa
     4201 aaccgccctt aacatggccc gctttatcag aagccagaca ttaacgcttc tggagaaact
     4261 caacgagctg gacgcggatg aacaggcaga catctgtgaa tcgcttcacg accacgctga
     4321 tgagctttac cgcagctgcc tcgcgcgttt cggtgatgac ggtgaaaacc tctgacacat
     4381 gcagctcccg gagacggtca cagcttgtct gtaagcggat gccgggagca gacaagcccg
     4441 tcagggcgcg tcagcgggtg ttggcgggtg tcggggcgca gccatgaccc agtcacgtag
     4501 cgatagcgga gtgtatactg gcttaactat gcggcatcag agcagattgt actgagagtg
     4561 caccatatat gcggtgtgaa ataccgcaca gatgcgtaag gagaaaatac cgcatcaggc
     4621 gctcttccgc ttcctcgctc actgactcgc tgcgctcggt cgttcggctg cggcgagcgg
     4681 tatcagctca ctcaaaggcg gtaatacggt tatccacaga atcaggggat aacgcaggaa
     4741 agaacatgtg agcaaaaggc cagcaaaagg ccaggaaccg taaaaaggcc gcgttgctgg
     4801 cgtttttcca taggctccgc ccccctgacg agcatcacaa aaatcgacgc tcaagtcaga
     4861 ggtggcgaaa cccgacagga ctataaagat accaggcgtt tccccctgga agctccctcg
     4921 tgcgctctcc tgttccgacc ctgccgctta ccggatacct gtccgccttt ctcccttcgg
     4981 gaagcgtggc gctttctcat agctcacgct gtaggtatct cagttcggtg taggtcgttc
     5041 gctccaagct gggctgtgtg cacgaacccc ccgttcagcc cgaccgctgc gccttatccg
     5101 gtaactatcg tcttgagtcc aacccggtaa gacacgactt atcgccactg gcagcagcca
     5161 ctggtaacag gattagcaga gcgaggtatg taggcggtgc tacagagttc ttgaagtggt
     5221 ggcctaacta cggctacact agaaggacag tatttggtat ctgcgctctg ctgaagccag
     5281 ttaccttcgg aaaaagagtt ggtagctctt gatccggcaa acaaaccacc gctggtagcg
     5341 gtggtttttt tgtttgcaag cagcagatta cgcgcagaaa aaaaggatct caagaagatc
     5401 ctttgatctt ttctacgggg tctgacgctc agtggaacga aaactcacgt taagggattt
     5461 tggtcatgaa caataaaact gtctgcttac ataaacagta atacaagggg tgttatgagc
     5521 catattcaac gggaaacgtc ttgctctagg ccgcgattaa attccaacat ggatgctgat
     5581 ttatatgggt ataaatgggc tcgcgataat gtcgggcaat caggtgcgac aatctatcga
     5641 ttgtatggga agcccgatgc gccagagttg tttctgaaac atggcaaagg tagcgttgcc
     5701 aatgatgtta cagatgagat ggtcagacta aactggctga cggaatttat gcctcttccg
     5761 accatcaagc attttatccg tactcctgat gatgcatggt tactcaccac tgcgatcccc
     5821 gggaaaacag cattccaggt attagaagaa tatcctgatt caggtgaaaa tattgttgat
     5881 gcgctggcag tgttcctgcg ccggttgcat tcgattcctg tttgtaattg tccttttaac
     5941 agcgatcgcg tatttcgtct cgctcaggcg caatcacgaa tgaataacgg tttggttgat
     6001 gcgagtgatt ttgatgacga gcgtaatggc tggcctgttg aacaagtctg gaaagaaatg
     6061 cataaacttt tgccattctc accggattca gtcgtcactc atggtgattt ctcacttgat
     6121 aaccttattt ttgacgaggg gaaattaata ggttgtattg atgttggacg agtcggaatc
     6181 gcagaccgat accaggatct tgccatccta tggaactgcc tcggtgagtt ttctccttca
     6241 ttacagaaac ggctttttca aaaatatggt attgataatc ctgatatgaa taaattgcag
     6301 tttcatttga tgctcgatga gtttttctaa gaattaattc atgagcggat acatatttga
     6361 atgtatttag aaaaataaac aaataggggt tccgcgcaca tttccccgaa aagtgccacc
     6421 tgaaattgta aacgttaata ttttgttaaa attcgcgtta aatttttgtt aaatcagctc
     6481 attttttaac caataggccg aaatcggcaa aatcccttat aaatcaaaag aatagaccga
     6541 gatagggttg agtgttgttc cagtttggaa caagagtcca ctattaaaga acgtggactc
     6601 caacgtcaaa gggcgaaaaa ccgtctatca gggcgatggc ccactacgtg aaccatcacc
     6661 ctaatcaagt tttttggggt cgaggtgccg taaagcacta aatcggaacc ctaaagggag
     6721 cccccgattt agagcttgac ggggaaagcc ggcgaacgtg gcgagaaagg aagggaagaa
     6781 agcgaaagga gcgggcgcta gggcgctggc aagtgtagcg gtcacgctgc gcgtaaccac
     6841 cacacccgcc gcgcttaatg cgccgctaca gggcgcgtcc cattcgcca
//
