# Supplementary material for: Increasing MinD’s Membrane Affinity Yields Standing Wave Oscillations and Functional Gradients on Flat Membranes
Source: ACS Synth Biol. 2021 Apr 21;10(5):939–49. doi: 10.1021/acssynbio.0c00604 (PMC8155659; doi:10.1021/acssynbio.0c00604)
Supplement: Supplementary file 6 — sb0c00604_si_006.zip [file sb0c00604_si_006.zip › pET28a-MinD-2xMTS_MinE.gb]

LOCUS       Exported                6490 bp ds-DNA     circular SYN 10-MAR-2021
DEFINITION  pET-28 a (+).
ACCESSION   .
VERSION     .
KEYWORDS    .
SOURCE      synthetic DNA construct
  ORGANISM  synthetic DNA construct
REFERENCE   1  (bases 1 to 6490)
  AUTHORS   .
  TITLE     Direct Submission
  JOURNAL   Exported Wednesday, Mar 10, 2021 from SnapGene 5.2.4
            https://www.snapgene.com
FEATURES             Location/Qualifiers
     source          1..6490
                     /organism="pET-28 a (+)"
                     /note="/dnas_title=pET28a-MinD 2xMTS"
     terminator      complement(1..129)
                     /label=T7_terminator
     terminator      complement(1..129)
                     /label=T7_terminator
     misc_feature    69..87
                     /label=T7_Terminal_primer
                     /note="T7_Terminal_primer"
     misc_feature    complement(140..157)
                     /label=6xHis
                     /note="6xHis"
     misc_feature    complement(179..445)
                     /label=MinE
                     /note="MinE"
     misc_feature    complement(449..1312)
                     /label=MinD
                     /note="MinD"
     misc_feature    452..496
                     /label=MTS
                     /note="MTS"
     misc_feature    complement(506..550)
                     /label=MTS
                     /note="MTS"
     misc_feature    1067..1082
                     /label=Seq.Primer
                     /note="Seq.Primer"
     misc_feature    1165..1312
     misc_structure  1319..1390
                     /label=LINKER
                     /note="LINKER"
     misc_feature    complement(1328..1360)
                     /label=T7_gene10_leader
                     /note="T7_gene10_leader"
     misc_feature    complement(1328..1360)
                     /label=T7_leader
                     /note="T7_leader"
     misc_feature    complement(1343..1361)
                     /label=Xpress_fwd_primer
                     /note="Xpress_fwd_primer"
     misc_feature    1364..1381
                     /label=Thrombin cleavage site
                     /note="Thrombin cleavage site"
     misc_feature    1391..1408
                     /label=6x His
                     /note="6x His"
     misc_feature    complement(1428..1444)
                     /label=T7_transl_en_RBS
                     /note="T7_transl_en_RBS"
     misc_feature    complement(1462..1489)
                     /label=lacO
                     /note="lacO"
     promoter        complement(1489..1507)
                     /note="T7_promoter"
     gene            complement(1539..1802)
                     /gene="tet(564-300)"
                     /label=tet(564-300)
                     /note="tet(564-300)"
                     /note="/dnas_title=tet(564-300)"
     misc_feature    complement(1591..1610)
                     /label=pBRrevBam_primer
                     /note="pBRrevBam_primer"
     misc_feature    1885..2976
                     /label=lacI
                     /note="lacI"
     gene            complement(3035..3310)
                     /gene="tet(852-576)"
                     /label=tet(852-576)
                     /note="tet(852-576)"
                     /note="/dnas_title=tet(852-576)"
     misc_feature    3785..3976
                     /label=ROP
                     /note="ROP"
     misc_feature    complement(3970..3992)
                     /label=pGEX_3_primer
                     /note="pGEX_3_primer"
     rep_origin      complement(4391..5010)
                     /direction=LEFT
                     /label=pBR322_origin
                     /note="pBR322_origin"
     gene            5116..5931
                     /label=KanR2
                     /note="KanR2"
     rep_origin      complement(6156..6462)
                     /direction=LEFT
                     /label=f1_origin
                     /note="f1_origin"
ORIGIN
        1 atccggatat agttcctcct ttcagcaaaa aacccctcaa gacccgttta gaggccccaa
       61 ggggttatgc tagttattgc tcagcggtgg cagcagccaa ctcagcttcc tttcgggctt
      121 tgttagcagc cggatctcag tggtggtggt ggtggtgctc gagtgcggcc gcaagctttt
      181 atttcagctc ttctgcttcc ggtaaggtca cgttcagctc aagaatagaa atatcgccat
      241 ctttttgctc aagctgtacg gttaccatct caggatcaat ttgtacgtat ttacaaatga
      301 cctcaagaat atctttacgc aactgcggca gataatgcgg ttctgcatcg ctgcgacggc
      361 gttcagcaac aataatctgc agccgttctt ttgcaatgtt ggctgtgttt ttcttccgcg
      421 agagaaagaa atcgagtaat gccataactt atcctccgaa caagcgtttg aggaagcctt
      481 tcttctcttc ttcaatagat ccacctcctc cgaacaagcg tttgaggaag cctttcttct
      541 cttcttcaat gaagcggaaa ggacgttctt ctcccaacag acgttctacg gtatctgcgt
      601 aggctttacc cgcatcggcg ttaatgtcga gaatgaccgg ttcaccctgg ttagaggcgc
      661 gcaatactga ttgatcctct gggatcacgc cgacgagttt gatgcgcagg atctccagca
      721 catcttccat gctcagcatg tcacctctgc ttacgcggcc tgggttatag cgcgttaaca
      781 gcaggtgctc tttaataggc tcttcgccat tttctgcgcg gcgtgatttc gacgccagaa
      841 tgcctaaaat acggtcagag tcgcgtactg aggagacttc cgggttggtg gtaataatgg
      901 cttcgtctgc aaaatagagt gccattaacg caccggtttc aatccctgcc ggggagtcac
      961 aaacgataaa ttcaaaatcc atcgctttca gatcatcaag aactttggcg accccttcac
     1021 gggtgagggc atctttatcg cgtgtttgcg atgccggcag aatatagaga ttttcagtac
     1081 gcttatcttt aattaacgcc tgatttagcg ttgcatcgcc ctgaatgacg ttgacgaaat
     1141 cgtaaacgac ccggcgttca caacccataa tcaggtcgag attacgcagg ccgatatcaa
     1201 aatctatcac gacagttttc tttcccttct gggccaaacc agtggcgatg gccgcgctgg
     1261 aggttgtctt accaacaccc cctttgcccg aagtaacaac aataatgcgt gcgaattcgg
     1321 atccgcgacc catttgctgt ccaccagtca tgctagccat atggctgccg cgcggcacca
     1381 ggccgctgct gtgatgatga tgatgatggc tgctgcccat ggtatatctc cttcttaaag
     1441 ttaaacaaaa ttatttctag aggggaattg ttatccgctc acaattcccc tatagtgagt
     1501 cgtattaatt tcgcgggatc gagatctcga tcctctacgc cggacgcatc gtggccggca
     1561 tcaccggcgc cacaggtgcg gttgctggcg cctatatcgc cgacatcacc gatggggaag
     1621 atcgggctcg ccacttcggg ctcatgagcg cttgtttcgg cgtgggtatg gtggcaggcc
     1681 ccgtggccgg gggactgttg ggcgccatct ccttgcatgc accattcctt gcggcggcgg
     1741 tgctcaacgg cctcaaccta ctactgggct gcttcctaat gcaggagtcg cataagggag
     1801 agcgtcgaga tcccggacac catcgaatgg cgcaaaacct ttcgcggtat ggcatgatag
     1861 cgcccggaag agagtcaatt cagggtggtg aatgtgaaac cagtaacgtt atacgatgtc
     1921 gcagagtatg ccggtgtctc ttatcagacc gtttcccgcg tggtgaacca ggccagccac
     1981 gtttctgcga aaacgcggga aaaagtggaa gcggcgatgg cggagctgaa ttacattccc
     2041 aaccgcgtgg cacaacaact ggcgggcaaa cagtcgttgc tgattggcgt tgccacctcc
     2101 agtctggccc tgcacgcgcc gtcgcaaatt gtcgcggcga ttaaatctcg cgccgatcaa
     2161 ctgggtgcca gcgtggtggt gtcgatggta gaacgaagcg gcgtcgaagc ctgtaaagcg
     2221 gcggtgcaca atcttctcgc gcaacgcgtc agtgggctga tcattaacta tccgctggat
     2281 gaccaggatg ccattgctgt ggaagctgcc tgcactaatg ttccggcgtt atttcttgat
     2341 gtctctgacc agacacccat caacagtatt attttctccc atgaagacgg tacgcgactg
     2401 ggcgtggagc atctggtcgc attgggtcac cagcaaatcg cgctgttagc gggcccatta
     2461 agttctgtct cggcgcgtct gcgtctggct ggctggcata aatatctcac tcgcaatcaa
     2521 attcagccga tagcggaacg ggaaggcgac tggagtgcca tgtccggttt tcaacaaacc
     2581 atgcaaatgc tgaatgaggg catcgttccc actgcgatgc tggttgccaa cgatcagatg
     2641 gcgctgggcg caatgcgcgc cattaccgag tccgggctgc gcgttggtgc ggatatctcg
     2701 gtagtgggat acgacgatac cgaagacagc tcatgttata tcccgccgtt aaccaccatc
     2761 aaacaggatt ttcgcctgct ggggcaaacc agcgtggacc gcttgctgca actctctcag
     2821 ggccaggcgg tgaagggcaa tcagctgttg cccgtctcac tggtgaaaag aaaaaccacc
     2881 ctggcgccca atacgcaaac cgcctctccc cgcgcgttgg ccgattcatt aatgcagctg
     2941 gcacgacagg tttcccgact ggaaagcggg cagtgagcgc aacgcaatta atgtaagtta
     3001 gctcactcat taggcaccgg gatctcgacc gatgcccttg agagccttca acccagtcag
     3061 ctccttccgg tgggcgcggg gcatgactat cgtcgccgca cttatgactg tcttctttat
     3121 catgcaactc gtaggacagg tgccggcagc gctctgggtc attttcggcg aggaccgctt
     3181 tcgctggagc gcgacgatga tcggcctgtc gcttgcggta ttcggaatct tgcacgccct
     3241 cgctcaagcc ttcgtcactg gtcccgccac caaacgtttc ggcgagaagc aggccattat
     3301 cgccggcatg gcggccccac gggtgcgcat gatcgtgctc ctgtcgttga ggacccggct
     3361 aggctggcgg ggttgcctta ctggttagca gaatgaatca ccgatacgcg agcgaacgtg
     3421 aagcgactgc tgctgcaaaa cgtctgcgac ctgagcaaca acatgaatgg tcttcggttt
     3481 ccgtgtttcg taaagtctgg aaacgcggaa gtcagcgccc tgcaccatta tgttccggat
     3541 ctgcatcgca ggatgctgct ggctaccctg tggaacacct acatctgtat taacgaagcg
     3601 ctggcattga ccctgagtga tttttctctg gtcccgccgc atccataccg ccagttgttt
     3661 accctcacaa cgttccagta accgggcatg ttcatcatca gtaacccgta tcgtgagcat
     3721 cctctctcgt ttcatcggta tcattacccc catgaacaga aatccccctt acacggaggc
     3781 atcagtgacc aaacaggaaa aaaccgccct taacatggcc cgctttatca gaagccagac
     3841 attaacgctt ctggagaaac tcaacgagct ggacgcggat gaacaggcag acatctgtga
     3901 atcgcttcac gaccacgctg atgagcttta ccgcagctgc ctcgcgcgtt tcggtgatga
     3961 cggtgaaaac ctctgacaca tgcagctccc ggagacggtc acagcttgtc tgtaagcgga
     4021 tgccgggagc agacaagccc gtcagggcgc gtcagcgggt gttggcgggt gtcggggcgc
     4081 agccatgacc cagtcacgta gcgatagcgg agtgtatact ggcttaacta tgcggcatca
     4141 gagcagattg tactgagagt gcaccatata tgcggtgtga aataccgcac agatgcgtaa
     4201 ggagaaaata ccgcatcagg cgctcttccg cttcctcgct cactgactcg ctgcgctcgg
     4261 tcgttcggct gcggcgagcg gtatcagctc actcaaaggc ggtaatacgg ttatccacag
     4321 aatcagggga taacgcagga aagaacatgt gagcaaaagg ccagcaaaag gccaggaacc
     4381 gtaaaaaggc cgcgttgctg gcgtttttcc ataggctccg cccccctgac gagcatcaca
     4441 aaaatcgacg ctcaagtcag aggtggcgaa acccgacagg actataaaga taccaggcgt
     4501 ttccccctgg aagctccctc gtgcgctctc ctgttccgac cctgccgctt accggatacc
     4561 tgtccgcctt tctcccttcg ggaagcgtgg cgctttctca tagctcacgc tgtaggtatc
     4621 tcagttcggt gtaggtcgtt cgctccaagc tgggctgtgt gcacgaaccc cccgttcagc
     4681 ccgaccgctg cgccttatcc ggtaactatc gtcttgagtc caacccggta agacacgact
     4741 tatcgccact ggcagcagcc actggtaaca ggattagcag agcgaggtat gtaggcggtg
     4801 ctacagagtt cttgaagtgg tggcctaact acggctacac tagaaggaca gtatttggta
     4861 tctgcgctct gctgaagcca gttaccttcg gaaaaagagt tggtagctct tgatccggca
     4921 aacaaaccac cgctggtagc ggtggttttt ttgtttgcaa gcagcagatt acgcgcagaa
     4981 aaaaaggatc tcaagaagat cctttgatct tttctacggg gtctgacgct cagtggaacg
     5041 aaaactcacg ttaagggatt ttggtcatga acaataaaac tgtctgctta cataaacagt
     5101 aatacaaggg gtgttatgag ccatattcaa cgggaaacgt cttgctctag gccgcgatta
     5161 aattccaaca tggatgctga tttatatggg tataaatggg ctcgcgataa tgtcgggcaa
     5221 tcaggtgcga caatctatcg attgtatggg aagcccgatg cgccagagtt gtttctgaaa
     5281 catggcaaag gtagcgttgc caatgatgtt acagatgaga tggtcagact aaactggctg
     5341 acggaattta tgcctcttcc gaccatcaag cattttatcc gtactcctga tgatgcatgg
     5401 ttactcacca ctgcgatccc cgggaaaaca gcattccagg tattagaaga atatcctgat
     5461 tcaggtgaaa atattgttga tgcgctggca gtgttcctgc gccggttgca ttcgattcct
     5521 gtttgtaatt gtccttttaa cagcgatcgc gtatttcgtc tcgctcaggc gcaatcacga
     5581 atgaataacg gtttggttga tgcgagtgat tttgatgacg agcgtaatgg ctggcctgtt
     5641 gaacaagtct ggaaagaaat gcataaactt ttgccattct caccggattc agtcgtcact
     5701 catggtgatt tctcacttga taaccttatt tttgacgagg ggaaattaat aggttgtatt
     5761 gatgttggac gagtcggaat cgcagaccga taccaggatc ttgccatcct atggaactgc
     5821 ctcggtgagt tttctccttc attacagaaa cggctttttc aaaaatatgg tattgataat
     5881 cctgatatga ataaattgca gtttcatttg atgctcgatg agtttttcta agaattaatt
     5941 catgagcgga tacatatttg aatgtattta gaaaaataaa caaatagggg ttccgcgcac
     6001 atttccccga aaagtgccac ctgaaattgt aaacgttaat attttgttaa aattcgcgtt
     6061 aaatttttgt taaatcagct cattttttaa ccaataggcc gaaatcggca aaatccctta
     6121 taaatcaaaa gaatagaccg agatagggtt gagtgttgtt ccagtttgga acaagagtcc
     6181 actattaaag aacgtggact ccaacgtcaa agggcgaaaa accgtctatc agggcgatgg
     6241 cccactacgt gaaccatcac cctaatcaag ttttttgggg tcgaggtgcc gtaaagcact
     6301 aaatcggaac cctaaaggga gcccccgatt tagagcttga cggggaaagc cggcgaacgt
     6361 ggcgagaaag gaagggaaga aagcgaaagg agcgggcgct agggcgctgg caagtgtagc
     6421 ggtcacgctg cgcgtaacca ccacacccgc cgcgcttaat gcgccgctac agggcgcgtc
     6481 ccattcgcca
//
