# Supplementary material for: Increasing MinD’s Membrane Affinity Yields Standing Wave Oscillations and Functional Gradients on Flat Membranes
Source: ACS Synth Biol. 2021 Apr 21;10(5):939–49. doi: 10.1021/acssynbio.0c00604 (PMC8155659; doi:10.1021/acssynbio.0c00604)
Supplement: Supplementary file 6 — sb0c00604_si_006.zip [file sb0c00604_si_006.zip › pET28a-MinD-Ins3_MinE.gb]

LOCUS       Exported                6445 bp ds-DNA     circular SYN 10-MAR-2021
DEFINITION  pET-28 a (+).
ACCESSION   .
VERSION     .
KEYWORDS    .
SOURCE      synthetic DNA construct
  ORGANISM  synthetic DNA construct
REFERENCE   1  (bases 1 to 6445)
  AUTHORS   .
  TITLE     Direct Submission
  JOURNAL   Exported Wednesday, Mar 10, 2021 from SnapGene 5.2.4
            https://www.snapgene.com
FEATURES             Location/Qualifiers
     source          1..6445
                     /organism="pET-28 a (+)"
                     /note="/dnas_title=pET28a-MinD-MinE_MinD Ins3"
     terminator      complement(1..129)
                     /label=T7_terminator
     terminator      complement(1..129)
                     /label=T7_terminator
     misc_feature    69..87
                     /label=T7_Terminal_primer
                     /note="T7_Terminal_primer"
     misc_feature    complement(140..157)
                     /label=6xHis
                     /note="6xHis"
     misc_feature    complement(179..505)
                     /label=MTS
                     /note="MTS"
     misc_feature    complement(179..445)
                     /label=MinE
                     /note="MinE"
     misc_feature    complement(449..1267)
                     /label=MinD
                     /note="MinD"
     misc_feature    1022..1037
                     /label=Seq.Primer
                     /note="Seq.Primer"
     misc_feature    1120..1267
     misc_structure  1274..1345
                     /label=LINKER
                     /note="LINKER"
     misc_feature    complement(1283..1315)
                     /label=T7_gene10_leader
                     /note="T7_gene10_leader"
     misc_feature    complement(1283..1315)
                     /label=T7_leader
                     /note="T7_leader"
     misc_feature    complement(1298..1316)
                     /label=Xpress_fwd_primer
                     /note="Xpress_fwd_primer"
     misc_feature    1319..1336
                     /label=Thrombin cleavage site
                     /note="Thrombin cleavage site"
     misc_feature    1346..1363
                     /label=6x His
                     /note="6x His"
     misc_feature    complement(1383..1399)
                     /label=T7_transl_en_RBS
                     /note="T7_transl_en_RBS"
     misc_feature    complement(1417..1444)
                     /label=lacO
                     /note="lacO"
     promoter        complement(1444..1462)
                     /note="T7_promoter"
     gene            complement(1494..1757)
                     /gene="tet(564-300)"
                     /label=tet(564-300)
                     /note="tet(564-300)"
                     /note="/dnas_title=tet(564-300)"
     misc_feature    complement(1546..1565)
                     /label=pBRrevBam_primer
                     /note="pBRrevBam_primer"
     misc_feature    1840..2931
                     /label=lacI
                     /note="lacI"
     gene            complement(2990..3265)
                     /gene="tet(852-576)"
                     /label=tet(852-576)
                     /note="tet(852-576)"
                     /note="/dnas_title=tet(852-576)"
     misc_feature    3740..3931
                     /label=ROP
                     /note="ROP"
     misc_feature    complement(3925..3947)
                     /label=pGEX_3_primer
                     /note="pGEX_3_primer"
     rep_origin      complement(4346..4965)
                     /direction=LEFT
                     /label=pBR322_origin
                     /note="pBR322_origin"
     gene            5071..5886
                     /label=KanR2
                     /note="KanR2"
     rep_origin      complement(6111..6417)
                     /direction=LEFT
                     /label=f1_origin
                     /note="f1_origin"
ORIGIN
        1 atccggatat agttcctcct ttcagcaaaa aacccctcaa gacccgttta gaggccccaa
       61 ggggttatgc tagttattgc tcagcggtgg cagcagccaa ctcagcttcc tttcgggctt
      121 tgttagcagc cggatctcag tggtggtggt ggtggtgctc gagtgcggcc gcaagctttt
      181 atttcagctc ttctgcttcc ggtaaggtca cgttcagctc aagaatagaa atatcgccat
      241 ctttttgctc aagctgtacg gttaccatct caggatcaat ttgtacgtat ttacaaatga
      301 cctcaagaat atctttacgc aactgcggca gataatgcgg ttctgcatcg ctgcgacggc
      361 gttcagcaac aataatctgc agccgttctt ttgcaatgtt ggctgtgttt ttcttccgcg
      421 agagaaagaa atcgagtaat gccataactt atcctccgaa caagcgttta attttcgcga
      481 ggaagccttt cttctcttct tcaatgaagc ggaaaggacg ttcttctccc aacagacgtt
      541 ctacggtatc tgcgtaggct ttacccgcat cggcgttaat gtcgagaatg accggttcac
      601 cctggttaga ggcgcgcaat actgattgat cctctgggat cacgccgacg agtttgatgc
      661 gcaggatctc cagcacatct tccatgctca gcatgtcacc tctgcttacg cggcctgggt
      721 tatagcgcgt taacagcagg tgctctttaa taggctcttc gccattttct gcgcggcgtg
      781 atttcgacgc cagaatgcct aaaatacggt cagagtcgcg tactgaggag acttccgggt
      841 tggtggtaat aatggcttcg tctgcaaaat agagtgccat taacgcaccg gtttcaatcc
      901 ctgccgggga gtcacaaacg ataaattcaa aatccatcgc tttcagatca tcaagaactt
      961 tggcgacccc ttcacgggtg agggcatctt tatcgcgtgt ttgcgatgcc ggcagaatat
     1021 agagattttc agtacgctta tctttaatta acgcctgatt tagcgttgca tcgccctgaa
     1081 tgacgttgac gaaatcgtaa acgacccggc gttcacaacc cataatcagg tcgagattac
     1141 gcaggccgat atcaaaatct atcacgacag ttttctttcc cttctgggcc aaaccagtgg
     1201 cgatggccgc gctggaggtt gtcttaccaa cacccccttt gcccgaagta acaacaataa
     1261 tgcgtgcgaa ttcggatccg cgacccattt gctgtccacc agtcatgcta gccatatggc
     1321 tgccgcgcgg caccaggccg ctgctgtgat gatgatgatg atggctgctg cccatggtat
     1381 atctccttct taaagttaaa caaaattatt tctagagggg aattgttatc cgctcacaat
     1441 tcccctatag tgagtcgtat taatttcgcg ggatcgagat ctcgatcctc tacgccggac
     1501 gcatcgtggc cggcatcacc ggcgccacag gtgcggttgc tggcgcctat atcgccgaca
     1561 tcaccgatgg ggaagatcgg gctcgccact tcgggctcat gagcgcttgt ttcggcgtgg
     1621 gtatggtggc aggccccgtg gccgggggac tgttgggcgc catctccttg catgcaccat
     1681 tccttgcggc ggcggtgctc aacggcctca acctactact gggctgcttc ctaatgcagg
     1741 agtcgcataa gggagagcgt cgagatcccg gacaccatcg aatggcgcaa aacctttcgc
     1801 ggtatggcat gatagcgccc ggaagagagt caattcaggg tggtgaatgt gaaaccagta
     1861 acgttatacg atgtcgcaga gtatgccggt gtctcttatc agaccgtttc ccgcgtggtg
     1921 aaccaggcca gccacgtttc tgcgaaaacg cgggaaaaag tggaagcggc gatggcggag
     1981 ctgaattaca ttcccaaccg cgtggcacaa caactggcgg gcaaacagtc gttgctgatt
     2041 ggcgttgcca cctccagtct ggccctgcac gcgccgtcgc aaattgtcgc ggcgattaaa
     2101 tctcgcgccg atcaactggg tgccagcgtg gtggtgtcga tggtagaacg aagcggcgtc
     2161 gaagcctgta aagcggcggt gcacaatctt ctcgcgcaac gcgtcagtgg gctgatcatt
     2221 aactatccgc tggatgacca ggatgccatt gctgtggaag ctgcctgcac taatgttccg
     2281 gcgttatttc ttgatgtctc tgaccagaca cccatcaaca gtattatttt ctcccatgaa
     2341 gacggtacgc gactgggcgt ggagcatctg gtcgcattgg gtcaccagca aatcgcgctg
     2401 ttagcgggcc cattaagttc tgtctcggcg cgtctgcgtc tggctggctg gcataaatat
     2461 ctcactcgca atcaaattca gccgatagcg gaacgggaag gcgactggag tgccatgtcc
     2521 ggttttcaac aaaccatgca aatgctgaat gagggcatcg ttcccactgc gatgctggtt
     2581 gccaacgatc agatggcgct gggcgcaatg cgcgccatta ccgagtccgg gctgcgcgtt
     2641 ggtgcggata tctcggtagt gggatacgac gataccgaag acagctcatg ttatatcccg
     2701 ccgttaacca ccatcaaaca ggattttcgc ctgctggggc aaaccagcgt ggaccgcttg
     2761 ctgcaactct ctcagggcca ggcggtgaag ggcaatcagc tgttgcccgt ctcactggtg
     2821 aaaagaaaaa ccaccctggc gcccaatacg caaaccgcct ctccccgcgc gttggccgat
     2881 tcattaatgc agctggcacg acaggtttcc cgactggaaa gcgggcagtg agcgcaacgc
     2941 aattaatgta agttagctca ctcattaggc accgggatct cgaccgatgc ccttgagagc
     3001 cttcaaccca gtcagctcct tccggtgggc gcggggcatg actatcgtcg ccgcacttat
     3061 gactgtcttc tttatcatgc aactcgtagg acaggtgccg gcagcgctct gggtcatttt
     3121 cggcgaggac cgctttcgct ggagcgcgac gatgatcggc ctgtcgcttg cggtattcgg
     3181 aatcttgcac gccctcgctc aagccttcgt cactggtccc gccaccaaac gtttcggcga
     3241 gaagcaggcc attatcgccg gcatggcggc cccacgggtg cgcatgatcg tgctcctgtc
     3301 gttgaggacc cggctaggct ggcggggttg ccttactggt tagcagaatg aatcaccgat
     3361 acgcgagcga acgtgaagcg actgctgctg caaaacgtct gcgacctgag caacaacatg
     3421 aatggtcttc ggtttccgtg tttcgtaaag tctggaaacg cggaagtcag cgccctgcac
     3481 cattatgttc cggatctgca tcgcaggatg ctgctggcta ccctgtggaa cacctacatc
     3541 tgtattaacg aagcgctggc attgaccctg agtgattttt ctctggtccc gccgcatcca
     3601 taccgccagt tgtttaccct cacaacgttc cagtaaccgg gcatgttcat catcagtaac
     3661 ccgtatcgtg agcatcctct ctcgtttcat cggtatcatt acccccatga acagaaatcc
     3721 cccttacacg gaggcatcag tgaccaaaca ggaaaaaacc gcccttaaca tggcccgctt
     3781 tatcagaagc cagacattaa cgcttctgga gaaactcaac gagctggacg cggatgaaca
     3841 ggcagacatc tgtgaatcgc ttcacgacca cgctgatgag ctttaccgca gctgcctcgc
     3901 gcgtttcggt gatgacggtg aaaacctctg acacatgcag ctcccggaga cggtcacagc
     3961 ttgtctgtaa gcggatgccg ggagcagaca agcccgtcag ggcgcgtcag cgggtgttgg
     4021 cgggtgtcgg ggcgcagcca tgacccagtc acgtagcgat agcggagtgt atactggctt
     4081 aactatgcgg catcagagca gattgtactg agagtgcacc atatatgcgg tgtgaaatac
     4141 cgcacagatg cgtaaggaga aaataccgca tcaggcgctc ttccgcttcc tcgctcactg
     4201 actcgctgcg ctcggtcgtt cggctgcggc gagcggtatc agctcactca aaggcggtaa
     4261 tacggttatc cacagaatca ggggataacg caggaaagaa catgtgagca aaaggccagc
     4321 aaaaggccag gaaccgtaaa aaggccgcgt tgctggcgtt tttccatagg ctccgccccc
     4381 ctgacgagca tcacaaaaat cgacgctcaa gtcagaggtg gcgaaacccg acaggactat
     4441 aaagatacca ggcgtttccc cctggaagct ccctcgtgcg ctctcctgtt ccgaccctgc
     4501 cgcttaccgg atacctgtcc gcctttctcc cttcgggaag cgtggcgctt tctcatagct
     4561 cacgctgtag gtatctcagt tcggtgtagg tcgttcgctc caagctgggc tgtgtgcacg
     4621 aaccccccgt tcagcccgac cgctgcgcct tatccggtaa ctatcgtctt gagtccaacc
     4681 cggtaagaca cgacttatcg ccactggcag cagccactgg taacaggatt agcagagcga
     4741 ggtatgtagg cggtgctaca gagttcttga agtggtggcc taactacggc tacactagaa
     4801 ggacagtatt tggtatctgc gctctgctga agccagttac cttcggaaaa agagttggta
     4861 gctcttgatc cggcaaacaa accaccgctg gtagcggtgg tttttttgtt tgcaagcagc
     4921 agattacgcg cagaaaaaaa ggatctcaag aagatccttt gatcttttct acggggtctg
     4981 acgctcagtg gaacgaaaac tcacgttaag ggattttggt catgaacaat aaaactgtct
     5041 gcttacataa acagtaatac aaggggtgtt atgagccata ttcaacggga aacgtcttgc
     5101 tctaggccgc gattaaattc caacatggat gctgatttat atgggtataa atgggctcgc
     5161 gataatgtcg ggcaatcagg tgcgacaatc tatcgattgt atgggaagcc cgatgcgcca
     5221 gagttgtttc tgaaacatgg caaaggtagc gttgccaatg atgttacaga tgagatggtc
     5281 agactaaact ggctgacgga atttatgcct cttccgacca tcaagcattt tatccgtact
     5341 cctgatgatg catggttact caccactgcg atccccggga aaacagcatt ccaggtatta
     5401 gaagaatatc ctgattcagg tgaaaatatt gttgatgcgc tggcagtgtt cctgcgccgg
     5461 ttgcattcga ttcctgtttg taattgtcct tttaacagcg atcgcgtatt tcgtctcgct
     5521 caggcgcaat cacgaatgaa taacggtttg gttgatgcga gtgattttga tgacgagcgt
     5581 aatggctggc ctgttgaaca agtctggaaa gaaatgcata aacttttgcc attctcaccg
     5641 gattcagtcg tcactcatgg tgatttctca cttgataacc ttatttttga cgaggggaaa
     5701 ttaataggtt gtattgatgt tggacgagtc ggaatcgcag accgatacca ggatcttgcc
     5761 atcctatgga actgcctcgg tgagttttct ccttcattac agaaacggct ttttcaaaaa
     5821 tatggtattg ataatcctga tatgaataaa ttgcagtttc atttgatgct cgatgagttt
     5881 ttctaagaat taattcatga gcggatacat atttgaatgt atttagaaaa ataaacaaat
     5941 aggggttccg cgcacatttc cccgaaaagt gccacctgaa attgtaaacg ttaatatttt
     6001 gttaaaattc gcgttaaatt tttgttaaat cagctcattt tttaaccaat aggccgaaat
     6061 cggcaaaatc ccttataaat caaaagaata gaccgagata gggttgagtg ttgttccagt
     6121 ttggaacaag agtccactat taaagaacgt ggactccaac gtcaaagggc gaaaaaccgt
     6181 ctatcagggc gatggcccac tacgtgaacc atcaccctaa tcaagttttt tggggtcgag
     6241 gtgccgtaaa gcactaaatc ggaaccctaa agggagcccc cgatttagag cttgacgggg
     6301 aaagccggcg aacgtggcga gaaaggaagg gaagaaagcg aaaggagcgg gcgctagggc
     6361 gctggcaagt gtagcggtca cgctgcgcgt aaccaccaca cccgccgcgc ttaatgcgcc
     6421 gctacagggc gcgtcccatt cgcca
//
